# Supplementary material for: Snapshot of the Probiotic Potential of Kluveromyces marxianus DMKU-1042 Using a Comparative Probiogenomics Approach
Source: Foods. 2023 Nov 30;12(23):4329. doi: 10.3390/foods12234329 (PMC10706368; doi:10.3390/foods12234329)
Supplement: Supplementary file 1 [file foods-12-04329-s001.zip]

Archive with 1 entries (1 files):
- foods-2707500-supplementary.pdf
